# Supplementary material for: Transmission trends of the global COVID-19 pandemic with combined effects of adaptive behaviours and vaccination
Source: Epidemiol Infect. 2023 Feb 20;151:e39. doi: 10.1017/S0950268823000274 (PMC10024953; doi:10.1017/S0950268823000274)
Supplement: Supplementary file 1 [file hygsup.zip › S0950268823000274sup001.xlsx]

## Sheet: Sheet1
Date	total_cases	total_va	va_boster
2020-01-22	987	0	0
2020-01-23	1258	0	0
2020-01-24	1733	0	0
2020-01-25	2434	0	0
2020-01-26	3221	0	0
2020-01-27	5005	0	0
2020-01-28	6484	0	0
2020-01-29	8248	0	0
2020-01-30	10264	0	0
2020-01-31	12400	0	0
2020-02-01	15026	0	0
2020-02-02	17883	0	0
2020-02-03	21137	0	0
2020-02-04	25083	0	0
2020-02-05	28811	0	0
2020-02-06	31995	0	0
2020-02-07	35448	0	0
2020-02-08	38133	0	0
2020-02-09	41139	0	0
2020-02-10	43705	0	0
2020-02-11	45763	0	0
2020-02-12	59946	0	0
2020-02-13	65121	0	0
2020-02-14	67804	0	0
2020-02-15	69936	0	0
2020-02-16	72094	0	0
2020-02-17	74125	0	0
2020-02-18	76006	0	0
2020-02-19	76540	0	0
2020-02-20	77574	0	0
2020-02-21	78632	0	0
2020-02-22	79672	0	0
2020-02-23	80296	0	0
2020-02-24	81295	0	0
2020-02-25	82158	0	0
2020-02-26	83297	0	0
2020-02-27	84755	0	0
2020-02-28	86579	0	0
2020-02-29	88796	0	0
2020-03-01	91424	0	0
2020-03-02	94058	0	0
2020-03-03	97393	0	0
2020-03-04	100582	0	0
2020-03-05	104932	0	0
2020-03-06	109989	0	0
2020-03-07	115781	0	0
2020-03-08	121646	0	0
2020-03-09	128879	0	0
2020-03-10	137760	0	0
2020-03-11	149247	0	0
2020-03-12	163621	0	0
2020-03-13	180606	0	0
2020-03-14	198187	0	0
2020-03-15	217154	0	0
2020-03-16	238204	0	0
2020-03-17	262338	0	0
2020-03-18	290482	0	0
2020-03-19	322872	0	0
2020-03-20	361727	0	0
2020-03-21	395909	0	0
2020-03-22	433437	0	0
2020-03-23	477485	0	0
2020-03-24	524563	0	0
2020-03-25	575423	0	0
2020-03-26	638256	0	0
2020-03-27	705571	0	0
2020-03-28	773613	0	0
2020-03-29	834993	0	0
2020-03-30	899454	0	0
2020-03-31	977121	0	0
2020-04-01	1056006	0	0
2020-04-02	1135788	0	0
2020-04-03	1223112	0	0
2020-04-04	1306434	0	0
2020-04-05	1379287	0	0
2020-04-06	1455487	0	0
2020-04-07	1540577	0	0
2020-04-08	1629744	0	0
2020-04-09	1720575	0	0
2020-04-10	1813163	0	0
2020-04-11	1898361	0	0
2020-04-12	1973827	0	0
2020-04-13	2049456	0	0
2020-04-14	2128986	0	0
2020-04-15	2216372	0	0
2020-04-16	2304844	0	0
2020-04-17	2396628	0	0
2020-04-18	2481896	0	0
2020-04-19	2560602	0	0
2020-04-20	2643613	0	0
2020-04-21	2727089	0	0
2020-04-22	2812191	0	0
2020-04-23	2902597	0	0
2020-04-24	3000166	0	0
2020-04-25	3092617	0	0
2020-04-26	3167601	0	0
2020-04-27	3239108	0	0
2020-04-28	3319874	0	0
2020-04-29	3410717	0	0
2020-04-30	3499874	0	0
2020-05-01	3594774	0	0
2020-05-02	3678738	0	0
2020-05-03	3761078	0	0
2020-05-04	3841933	0	0
2020-05-05	3925561	0	0
2020-05-06	4021157	0	0
2020-05-07	4117097	0	0
2020-05-08	4213941	0	0
2020-05-09	4302909	0	0
2020-05-10	4382588	0	0
2020-05-11	4455111	0	0
2020-05-12	4545383	0	0
2020-05-13	4638592	0	0
2020-05-14	4737069	0	0
2020-05-15	4839490	0	0
2020-05-16	4936785	0	0
2020-05-17	5020479	0	0
2020-05-18	5112115	0	0
2020-05-19	5212543	0	0
2020-05-20	5320744	0	0
2020-05-21	5430437	0	0
2020-05-22	5540807	0	0
2020-05-23	5643426	0	0
2020-05-24	5741874	0	0
2020-05-25	5834354	0	0
2020-05-26	5929259	0	0
2020-05-27	6039791	0	0
2020-05-28	6160501	0	0
2020-05-29	6290008	0	0
2020-05-30	6417490	0	0
2020-05-31	6528433	0	0
2020-06-01	6631744	0	0
2020-06-02	6752520	0	0
2020-06-03	6876319	0	0
2020-06-04	7010016	0	0
2020-06-05	7143523	0	0
2020-06-06	7274972	0	0
2020-06-07	7392162	0	0
2020-06-08	7502094	0	0
2020-06-09	7626685	0	0
2020-06-10	7767295	0	0
2020-06-11	7909295	0	0
2020-06-12	8053904	0	0
2020-06-13	8192025	0	0
2020-06-14	8318611	0	0
2020-06-15	8447353	0	0
2020-06-16	8596393	0	0
2020-06-17	8747773	0	0
2020-06-18	8893336	0	0
2020-06-19	9080076	0	0
2020-06-20	9242286	0	0
2020-06-21	9377311	0	0
2020-06-22	9520536	0	0
2020-06-23	9689881	0	0
2020-06-24	9869989	0	0
2020-06-25	10056582	0	0
2020-06-26	10255580	0	0
2020-06-27	10439338	0	0
2020-06-28	10608318	0	0
2020-06-29	10771526	0	0
2020-06-30	10954960	0	0
2020-07-01	11159451	0	0
2020-07-02	11375917	0	0
2020-07-03	11596236	0	0
2020-07-04	11797127	0	0
2020-07-05	11977994	0	0
2020-07-06	12154698	0	0
2020-07-07	12371757	0	0
2020-07-08	12592156	0	0
2020-07-09	12823250	0	0
2020-07-10	13066700	0	0
2020-07-11	13289142	0	0
2020-07-12	13492007	0	0
2020-07-13	13689447	0	0
2020-07-14	13917074	0	0
2020-07-15	14159657	0	0
2020-07-16	14414387	0	0
2020-07-17	14660793	0	0
2020-07-18	14893894	0	0
2020-07-19	15115700	0	0
2020-07-20	15323031	0	0
2020-07-21	15570014	0	0
2020-07-22	15856952	0	0
2020-07-23	16138296	0	0
2020-07-24	16432210	0	0
2020-07-25	16701302	0	0
2020-07-26	16926579	0	0
2020-07-27	17145028	0	0
2020-07-28	17401192	0	0
2020-07-29	17697774	0	0
2020-07-30	17989468	0	0
2020-07-31	18285788	0	0
2020-08-01	18550657	0	0
2020-08-02	18776436	0	0
2020-08-03	18978766	0	0
2020-08-04	19239462	0	0
2020-08-05	19518497	0	0
2020-08-06	19806669	0	0
2020-08-07	20095433	0	0
2020-08-08	20372091	0	0
2020-08-09	20599722	0	0
2020-08-10	20820275	0	0
2020-08-11	21095077	0	0
2020-08-12	21390439	0	0
2020-08-13	21681903	0	0
2020-08-14	21976988	0	0
2020-08-15	22248325	0	0
2020-08-16	22470741	0	0
2020-08-17	22675865	0	0
2020-08-18	22941146	0	0
2020-08-19	23222615	0	0
2020-08-20	23499711	0	0
2020-08-21	23770073	0	0
2020-08-22	24042782	0	0
2020-08-23	24260843	0	0
2020-08-24	24480850	0	0
2020-08-25	24743374	0	0
2020-08-26	25026759	0	0
2020-08-27	25309349	0	0
2020-08-28	25604432	0	0
2020-08-29	25874712	0	0
2020-08-30	26106049	0	0
2020-08-31	26356863	0	0
2020-09-01	26625320	0	0
2020-09-02	26919817	0	0
2020-09-03	27215115	0	0
2020-09-04	27528838	0	0
2020-09-05	27812602	0	0
2020-09-06	28056307	0	0
2020-09-07	28263150	0	0
2020-09-08	28517471	0	0
2020-09-09	28813210	0	0
2020-09-10	29120563	0	0
2020-09-11	29445075	0	0
2020-09-12	29741751	0	0
2020-09-13	29997858	0	0
2020-09-14	30248367	0	0
2020-09-15	30538062	0	0
2020-09-16	30850550	0	0
2020-09-17	31169962	0	0
2020-09-18	31499217	0	0
2020-09-19	31804527	0	0
2020-09-20	32065681	0	0
2020-09-21	32305977	0	0
2020-09-22	32594110	0	0
2020-09-23	32911606	0	0
2020-09-24	33231879	0	0
2020-09-25	33561895	0	0
2020-09-26	33868227	0	0
2020-09-27	34130528	0	0
2020-09-28	34371865	0	0
2020-09-29	34667404	0	0
2020-09-30	34990912	0	0
2020-10-01	35319881	0	0
2020-10-02	35654103	0	0
2020-10-03	35964892	0	0
2020-10-04	36230183	0	0
2020-10-05	36502213	0	0
2020-10-06	36821466	0	0
2020-10-07	37178029	0	0
2020-10-08	37540983	0	0
2020-10-09	37911484	0	0
2020-10-10	38291046	0	0
2020-10-11	38586660	0	0
2020-10-12	38860483	0	0
2020-10-13	39188212	0	0
2020-10-14	39574721	0	0
2020-10-15	39980090	0	0
2020-10-16	40403321	0	0
2020-10-17	40808308	0	0
2020-10-18	41156299	0	0
2020-10-19	41489929	0	0
2020-10-20	41890969	0	0
2020-10-21	42338429	0	0
2020-10-22	42829158	0	0
2020-10-23	43329003	0	0
2020-10-24	43814071	0	0
2020-10-25	44246101	0	0
2020-10-26	44643303	0	0
2020-10-27	45120073	0	0
2020-10-28	45640083	0	0
2020-10-29	46191296	0	0
2020-10-30	46766506	0	0
2020-10-31	47281190	0	0
2020-11-01	47749614	0	0
2020-11-02	48201838	0	0
2020-11-03	48719623	0	0
2020-11-04	49297742	0	0
2020-11-05	49925008	0	0
2020-11-06	50554483	0	0
2020-11-07	51193282	0	0
2020-11-08	51700504	0	0
2020-11-09	52170881	0	0
2020-11-10	52754824	0	0
2020-11-11	53389834	0	0
2020-11-12	54037463	0	0
2020-11-13	54697793	0	0
2020-11-14	55310249	0	0
2020-11-15	55827148	0	0
2020-11-16	56314588	0	0
2020-11-17	56900403	0	0
2020-11-18	57527716	0	0
2020-11-19	58190908	0	0
2020-11-20	58859473	0	0
2020-11-21	59476415	0	0
2020-11-22	60001956	0	0
2020-11-23	60525096	0	0
2020-11-24	61110629	0	0
2020-11-25	61754641	0	0
2020-11-26	62382651	0	0
2020-11-27	62993969	0	0
2020-11-28	63596457	0	0
2020-11-29	64125812	0	0
2020-11-30	64615676	0	0
2020-12-01	65213662	0	0
2020-12-02	65862708	0	0
2020-12-03	66561333	0	0
2020-12-04	67258261	0	0
2020-12-05	67912400	0	0
2020-12-06	68464704	0	0
2020-12-07	68982306	0	0
2020-12-08	69608919	0	0
2020-12-09	70277718	0	0
2020-12-10	70982990	0	0
2020-12-11	71699624	0	0
2020-12-12	72370102	0	0
2020-12-13	72929486	7425	0
2020-12-14	73460233	7565	0
2020-12-15	74088809	7847	0
2020-12-16	74826794	8318	0
2020-12-17	75565741	9091	0
2020-12-18	76295168	10335	0
2020-12-19	76955352	11428	0
2020-12-20	77515543	12184	0
2020-12-21	78049932	13734	0
2020-12-22	78687812	16756	0
2020-12-23	79394311	19986	0
2020-12-24	80097366	21167	0
2020-12-25	80649054	21281	0
2020-12-26	81098992	22249	0
2020-12-27	81558202	23013	0
2020-12-28	82062671	27353	0
2020-12-29	82700484	32756	1
2020-12-30	83473216	41332	1
2020-12-31	84252979	44680	1
2021-01-01	84905298	52634	2
2021-01-02	85454145	55862	2
2021-01-03	86000807	58460	9
2021-01-04	86553283	103832	13
2021-01-05	87291556	191882	15
2021-01-06	88097799	366882	23
2021-01-07	88944337	650361	27
2021-01-08	89773016	1017726	34
2021-01-09	90535327	1148205	37
2021-01-10	91171800	1865528	45
2021-01-11	91754707	2231114	47
2021-01-12	92463008	2600831	86
2021-01-13	93214360	2948525	89
2021-01-14	93969380	3167305	100
2021-01-15	94722331	3339469	102
2021-01-16	95408603	3443563	104
2021-01-17	95965369	3602936	114
2021-01-18	96438554	4000357	132
2021-01-19	97048780	4583159	144
2021-01-20	97712832	5283318	155
2021-01-21	98365239	5875014	181
2021-01-22	99002263	6294079	192
2021-01-23	99603808	6605647	195
2021-01-24	100084099	6948682	198
2021-01-25	100519280	7820109	240
2021-01-26	101066327	8823864	276
2021-01-27	101661427	9865146	296
2021-01-28	102258702	10919834	331
2021-01-29	102840063	11898501	374
2021-01-30	103371823	12429982	394
2021-01-31	103788156	12913103	401
2021-02-01	104176541	13919587	451
2021-02-02	104640897	15102410	503
2021-02-03	105128907	16531837	624
2021-02-04	105637621	18080610	669
2021-02-05	106136556	19665667	741
2021-02-06	106579073	20369348	754
2021-02-07	106941155	20933260	759
2021-02-08	107259628	22085392	808
2021-02-09	107654190	23549308	868
2021-02-10	108099069	25208622	895
2021-02-11	108545596	27002694	971
2021-02-12	108972467	29340490	1037
2021-02-13	109360575	30349800	1060
2021-02-14	109663737	31053510	1070
2021-02-15	109926861	32317410	1091
2021-02-16	110277300	34061926	1123
2021-02-17	110675375	36034810	1174
2021-02-18	111077683	38023830	1208
2021-02-19	111490444	40588653	1263
2021-02-20	111878991	41873130	1288
2021-02-21	112196548	42689101	1313
2021-02-22	112479968	44236194	1389
2021-02-23	112861815	48385333	1452
2021-02-24	113306406	50588238	1490
2021-02-25	113754095	53148181	1685
2021-02-26	114191683	55891306	1873
2021-02-27	114589966	57463830	1919
2021-02-28	114912530	58103076	1955
2021-03-01	115206972	59669727	2014
2021-03-02	115579949	62633447	2099
2021-03-03	116027670	65159593	2178
2021-03-04	116478693	67986745	2272
2021-03-05	116934117	70796936	2339
2021-03-06	117349422	72766992	2364
2021-03-07	117730130	73524912	2368
2021-03-08	118022580	75545958	2400
2021-03-09	118420189	77954821	2458
2021-03-10	118889733	81095549	2529
2021-03-11	119372226	84085067	2601
2021-03-12	119866815	87683821	2718
2021-03-13	120321343	90012518	2751
2021-03-14	120700671	90889118	2771
2021-03-15	121036418	93819410	2835
2021-03-16	121494552	96897059	2893
2021-03-17	122030176	100725983	2963
2021-03-18	122583283	103844438	3056
2021-03-19	123143206	107494830	3195
2021-03-20	123662694	109525317	3257
2021-03-21	124100359	110440809	3306
2021-03-22	124524877	112891967	3406
2021-03-23	125031905	115691593	3525
2021-03-24	125623502	119346579	3707
2021-03-25	126258683	123104020	3872
2021-03-26	126893572	127215539	4035
2021-03-27	127490134	129484334	4117
2021-03-28	127994983	130579448	4187
2021-03-29	128452199	134876399	4353
2021-03-30	129002541	138640397	4590
2021-03-31	129649739	143030074	4806
2021-04-01	130356127	147969468	5187
2021-04-02	131009593	151614626	5338
2021-04-03	131577914	154092486	5475
2021-04-04	132134236	155264040	5513
2021-04-05	132614080	158671064	5683
2021-04-06	133246501	163082538	5923
2021-04-07	133937300	168379506	6118
2021-04-08	134685263	173901284	6347
2021-04-09	135477565	179767348	6670
2021-04-10	136202419	183649979	6828
2021-04-11	136859362	185905602	6881
2021-04-12	137441962	190315039	7105
2021-04-13	138186948	194754581	7322
2021-04-14	139000718	200117971	7794
2021-04-15	139844964	205533081	8439
2021-04-16	140682720	211021491	9087
2021-04-17	141489651	214569663	9315
2021-04-18	142223185	217197463	9417
2021-04-19	142879054	221989956	10015
2021-04-20	143711288	228289669	10815
2021-04-21	144598744	233584379	11901
2021-04-22	145489082	240092898	13053
2021-04-23	146390747	245833755	14060
2021-04-24	147237912	249181638	14466
2021-04-25	147986208	253445114	14616
2021-04-26	148657868	258848121	15381
2021-04-27	149495425	265217945	16579
2021-04-28	150388759	272503033	18375
2021-04-29	151292829	280098460	20134
2021-04-30	152170783	286564248	21711
2021-05-01	152988768	290110711	22130
2021-05-02	153688101	292719407	22282
2021-05-03	154357384	297270564	23350
2021-05-04	155142615	304000366	24840
2021-05-05	155993869	311513935	26577
2021-05-06	156855366	318686427	28670
2021-05-07	157697653	326740245	30359
2021-05-08	158496413	331319789	30792
2021-05-09	159165059	333944250	31091
2021-05-10	159773011	339544426	32486
2021-05-11	160490554	347028869	34305
2021-05-12	161247664	353693773	36248
2021-05-13	161995703	359916696	37089
2021-05-14	162696088	365803036	38512
2021-05-15	163345430	369671817	39087
2021-05-16	163897107	372653727	39288
2021-05-17	164432951	377117882	41014
2021-05-18	165051504	382833393	43194
2021-05-19	165716442	388428574	45927
2021-05-20	166373935	394641380	48625
2021-05-21	166999070	401480791	50967
2021-05-22	167584966	405945738	51761
2021-05-23	168075458	408973977	52054
2021-05-24	168519900	412956244	52844
2021-05-25	169046994	417846124	55381
2021-05-26	169610679	423307909	57873
2021-05-27	170149608	428769004	60394
2021-05-28	170660394	435188206	62723
2021-05-29	171163234	438638802	63436
2021-05-30	171579547	441827145	63684
2021-05-31	171947134	446599914	65347
2021-06-01	172399127	453104667	67931
2021-06-02	172892847	459299756	70391
2021-06-03	173371040	464812890	72690
2021-06-04	173793314	471725662	75223
2021-06-05	174205409	476212926	76184
2021-06-06	174545315	480132081	76628
2021-06-07	174860400	485230880	78445
2021-06-08	175227086	492237281	80671
2021-06-09	175652294	499529752	82966
2021-06-10	176092407	506366458	85302
2021-06-11	176509427	514104144	87502
2021-06-12	176892266	518939907	88372
2021-06-13	177202225	523420400	88899
2021-06-14	177505265	529744268	90943
2021-06-15	177882030	537422557	93113
2021-06-16	178286268	544857668	95034
2021-06-17	178678077	552615617	97623
2021-06-18	179085089	560574228	99512
2021-06-19	179454748	565821728	100297
2021-06-20	179759589	570594391	100614
2021-06-21	180040486	576978805	102011
2021-06-22	180424177	584698278	103665
2021-06-23	180861448	592067974	105172
2021-06-24	181270666	600318197	106831
2021-06-25	181688741	608770213	108641
2021-06-26	182071487	614898711	109500
2021-06-27	182396714	621907729	109858
2021-06-28	182712005	629015958	111395
2021-06-29	183105336	638287286	113902
2021-06-30	183506987	646332028	415246
2021-07-01	183943330	654471605	678715
2021-07-02	184387094	662512457	1030545
2021-07-03	184790722	670607955	1153608
2021-07-04	185145283	676224820	1494300
2021-07-05	185492720	686721691	1910792
2021-07-06	185936688	694739272	2282049
2021-07-07	186406131	704261046	2602156
2021-07-08	186903325	715834847	2876651
2021-07-09	187400810	724257178	3032235
2021-07-10	187853230	731932744	3086874
2021-07-11	188253484	738194419	3218655
2021-07-12	188653626	748061584	3433579
2021-07-13	189180391	757670360	3620750
2021-07-14	189747236	767786693	3740978
2021-07-15	190324532	778311843	5729501
2021-07-16	190905611	789160054	5786575
2021-07-17	191435778	796984764	5832130
2021-07-18	191924918	802051914	5929766
2021-07-19	192361450	811611768	5988987
2021-07-20	192888269	820363749	6042011
2021-07-21	193454265	829097170	6093419
2021-07-22	194026717	839320302	6149893
2021-07-23	194611916	849980479	6184321
2021-07-24	195160723	857252496	6223665
2021-07-25	195655350	864891119	6390126
2021-07-26	196123445	876521654	6610201
2021-07-27	196741872	887324071	6833052
2021-07-28	197416365	897571116	7057751
2021-07-29	198098902	909848189	7281852
2021-07-30	198758806	921182449	7427867
2021-07-31	199359734	927804094	7478385
2021-08-01	199910237	935097963	7565546
2021-08-02	200416651	943324772	7748787
2021-08-03	201059519	956030917	7974153
2021-08-04	201763043	965095374	8074897
2021-08-05	202487587	974923987	8406093
2021-08-06	203201605	985199156	8594032
2021-08-07	203849350	993257357	8748050
2021-08-08	204421714	1000380751	8923965
2021-08-09	204950051	1014828128	9194211
2021-08-10	205624013	1025571917	9628884
2021-08-11	206339189	1036181444	10084612
2021-08-12	207071127	1823738209	10559378
2021-08-13	207812003	1837758706	10890284
2021-08-14	208468822	1847170797	11122692
2021-08-15	209039049	1852946634	11365672
2021-08-16	209574059	1863066834	11927132
2021-08-17	210264869	1874270979	12595107
2021-08-18	210984821	1885167777	13342418
2021-08-19	211741188	1896074859	13916339
2021-08-20	212474564	1909839753	14460695
2021-08-21	213123930	1917394552	14704241
2021-08-22	213694002	1924765321	14917455
2021-08-23	214224914	1933643754	15479328
2021-08-24	214922276	1946739120	16015098
2021-08-25	215669265	1959742860	16543227
2021-08-26	216418157	2083426125	17101864
2021-08-27	217156793	2099975412	17562166
2021-08-28	217811269	2109531112	17757552
2021-08-29	218377541	2121645046	17956198
2021-08-30	218922960	2131662709	18420935
2021-08-31	219572694	2144607054	19321041
2021-09-01	220279093	2159235016	19997048
2021-09-02	220987951	2170411598	20631880
2021-09-03	221680732	2180990279	21155659
2021-09-04	222277098	2190594753	21319730
2021-09-05	222823600	2202247870	21520045
2021-09-06	223323459	2291330590	21916160
2021-09-07	223883362	2302879661	22424906
2021-09-08	224506453	2320125309	22944432
2021-09-09	225146447	2336425098	23595585
2021-09-10	225765821	2348910017	24151198
2021-09-11	226329994	2361749517	24314598
2021-09-12	226821446	2373027936	24552474
2021-09-13	227273893	2384289417	25026162
2021-09-14	227815753	2395576801	25571059
2021-09-15	228403247	2450265846	26089474
2021-09-16	229003516	2462912233	26565745
2021-09-17	229587574	2474598741	27058505
2021-09-18	230097668	2499767766	27275675
2021-09-19	230534695	2510908902	27438438
2021-09-20	230951247	2520975741	27944955
2021-09-21	231459314	2533537938	28485690
2021-09-22	232011745	2544749301	29095936
2021-09-23	232549401	2556577889	29676591
2021-09-24	233073725	2568930497	31109615
2021-09-25	233531285	2578700536	31523051
2021-09-26	233937268	2586599369	31873138
2021-09-27	234323542	2604725371	33075083
2021-09-28	234779707	2640358092	34177810
2021-09-29	235283399	2650962478	35260073
2021-09-30	235795612	2663787934	37443643
2021-10-01	236283496	2674594035	38899723
2021-10-02	236704865	2684155749	39657938
2021-10-03	237067482	2692605403	40174371
2021-10-04	237419172	2703797768	41443888
2021-10-05	237861282	2720248272	44065240
2021-10-06	238330422	2731418463	45705829
2021-10-07	238809778	2743394553	47361765
2021-10-08	239270121	2758710475	49050798
2021-10-09	239676799	2769293569	50003088
2021-10-10	240034566	2781861442	50520708
2021-10-11	240370070	2791778891	51658612
2021-10-12	240792001	2802438557	53019326
2021-10-13	241252287	2812352804	54878822
2021-10-14	241718801	2821973477	56568726
2021-10-15	242170655	2831381188	58529356
2021-10-16	242570396	2837554949	59569817
2021-10-17	242919115	2848165581	60208145
2021-10-18	243270842	2862023314	61804594
2021-10-19	243715198	2874170314	63489435
2021-10-20	244185015	2887787962	65423966
2021-10-21	244664688	2899212165	67860116
2021-10-22	245131638	2911546420	70348930
2021-10-23	245554091	2943729640	71860496
2021-10-24	245917359	2954967587	72757266
2021-10-25	246263274	2963828174	76155098
2021-10-26	246717181	2975471352	78981967
2021-10-27	247205143	2984740358	82074704
2021-10-28	247706152	2997010138	85170733
2021-10-29	248186931	3018617216	88388634
2021-10-30	248622350	3032415916	90045126
2021-10-31	248997427	3048638024	90967537
2021-11-01	249367493	3057730365	92880069
2021-11-02	249790632	3067360578	95771687
2021-11-03	250285589	3076537496	99162862
2021-11-04	250820372	3086071443	102250478
2021-11-05	251339640	3100083370	143811106
2021-11-06	251809443	3107272609	145483395
2021-11-07	252204804	3115360115	146695478
2021-11-08	252598639	3123908712	149917942
2021-11-09	253094264	3135031625	153595862
2021-11-10	253660398	3147371498	157374297
2021-11-11	254233767	3159918948	160965011
2021-11-12	254782415	3173900262	176549904
2021-11-13	255277466	3187309707	178683382
2021-11-14	255697687	3197495859	180076621
2021-11-15	256129652	3205770480	183106898
2021-11-16	256666953	3214863720	186779189
2021-11-17	257282882	3226364765	190970720
2021-11-18	257918279	3239513506	195375584
2021-11-19	258531540	3252088997	216559245
2021-11-20	259092906	3264965564	218922366
2021-11-21	259556291	3274632263	220986862
2021-11-22	260027056	3285139593	225464564
2021-11-23	260632734	3295118529	229955426
2021-11-24	261288514	3309331156	234411377
2021-11-25	261933174	3317179174	238625798
2021-11-26	262558815	3330650221	244246047
2021-11-27	263110864	3338417541	247607827
2021-11-28	263579560	3352600901	249859098
2021-11-29	264064373	3396172631	254028027
2021-11-30	264703712	3410255952	259791832
2021-12-01	265408982	3423261355	266228443
2021-12-02	266139431	3469331997	272447564
2021-12-03	266866118	3493681605	311565571
2021-12-04	267493692	3506983016	315903770
2021-12-05	268008249	3516852704	318754643
2021-12-06	268502052	3525925260	324453396
2021-12-07	269156973	3535783102	330513950
2021-12-08	269863293	3549570142	337133331
2021-12-09	270573599	3565593791	344948646
2021-12-10	271269722	3610834350	378000931
2021-12-11	271881892	3627320659	382984876
2021-12-12	272412738	3639887543	388784623
2021-12-13	272903867	3648332069	395564230
2021-12-14	273584641	3661584313	404062525
2021-12-15	274350381	3673084682	413414914
2021-12-16	275133310	3680546937	422642409
2021-12-17	275906696	3717116661	433729047
2021-12-18	276598188	3726261209	442610530
2021-12-19	277198516	3741845949	449616909
2021-12-20	277782092	3756620485	459322332
2021-12-21	278612256	3767384750	470737438
2021-12-22	279586332	3774403371	480736901
2021-12-23	280655084	3783684608	488504286
2021-12-24	281714921	3793622774	494361697
2021-12-25	282661771	3811711947	495753130
2021-12-26	283322099	3817680961	498459444
2021-12-27	284166631	3824356760	505863441
2021-12-28	285514846	3845083797	514311172
2021-12-29	287202056	3856242141	522821251
2021-12-30	289238737	3876963584	530285214
2021-12-31	291242084	3887751066	536049531
2022-01-01	293090511	3895374541	537081381
2022-01-02	294357604	3898853139	539820974
2022-01-03	295858448	3906689610	546312769
2022-01-04	298105860	3916413467	554116292
2022-01-05	300835501	3923106995	562792163
2022-01-06	303640264	3936393239	781081584
2022-01-07	306468018	3947817776	791789720
2022-01-08	309182855	3952206333	797379886
2022-01-09	311625592	3961402761	804090752
2022-01-10	313824845	3983626053	812072244
2022-01-11	316811136	3994012835	820855016
2022-01-12	320117705	4001745525	829900698
2022-01-13	323500052	4015246846	849669648
2022-01-14	326873935	4025043772	861035311
2022-01-15	329879789	4033227259	867190532
2022-01-16	332575014	4041594827	874606949
2022-01-17	335024265	4049828585	884902515
2022-01-18	338371502	4054879714	893156221
2022-01-19	342097997	4069197979	902211306
2022-01-20	345924730	4077434422	910849488
2022-01-21	349763480	4090619245	921586638
2022-01-22	353230372	4098087903	927082781
2022-01-23	356135164	4103794904	931837326
2022-01-24	358682737	4109391447	939369476
2022-01-25	362279116	4116882941	946878647
2022-01-26	366000790	4123968778	954765081
2022-01-27	369725808	4130821439	963948107
2022-01-28	373311831	4142610468	973294948
2022-01-29	376404484	4148224277	977678716
2022-01-30	378963084	4155877378	981978821
2022-01-31	381319377	4164297433	988500104
2022-02-01	384473731	4172666929	994855291
2022-02-02	387648962	4180298216	1001044239
2022-02-03	390870256	4186225456	1007150860
2022-02-04	393919909	4196716505	1014514283
2022-02-05	396402316	4203174500	1019790114
2022-02-06	398483802	4210226861	1029276456
2022-02-07	400389918	4215379609	1163803008
2022-02-08	403093532	4224572087	1169830955
2022-02-09	405751510	4232808334	1176568937
2022-02-10	408323369	4239943570	1212182600
2022-02-11	410711154	4250302882	1219634241
2022-02-12	412743926	4255420140	1224314598
2022-02-13	414386536	4264629118	1229773759
2022-02-14	415893777	4269886141	1235617506
2022-02-15	417877547	4279630172	1241186628
2022-02-16	420033263	4285437456	1246778689
2022-02-17	422118544	4292109743	1260223578
2022-02-18	424105865	4317043723	1267769213
2022-02-19	425802859	4325940045	1277140873
2022-02-20	427214104	4330642300	1280057013
2022-02-21	428532576	4339046575	1285581013
2022-02-22	430225188	4345681320	1290793190
2022-02-23	432121460	4350917482	1295468857
2022-02-24	433949256	4355921087	1302210791
2022-02-25	435629691	4363387608	1403124829
2022-02-26	437101139	4368379143	1406190096
2022-02-27	438376784	4370895311	1408342144
2022-02-28	439580441	4382400190	1414946818
2022-03-01	441061887	4385010355	1417931460
2022-03-02	442745373	4387549216	1422010583
2022-03-03	444458913	4393484205	1426064791
2022-03-04	446205573	4397761744	1431347711
2022-03-05	447766836	4404415324	1436383269
2022-03-06	449093575	4432023046	1440636626
2022-03-07	450390018	4435955928	1444844621
2022-03-08	452091597	4441330392	1448791627
2022-03-09	453879262	4446812732	1453306376
2022-03-10	455792404	4452892211	1458083936
2022-03-11	457561397	4457615620	1462086660
2022-03-12	459174002	4460570278	1466316974
2022-03-13	460680826	4467137380	1471459814
2022-03-14	461975089	4479886814	1474930116
2022-03-15	463782500	4485019559	1478734587
2022-03-16	465733818	4488861744	1483129728
2022-03-17	467894766	4492443795	1576903133
2022-03-18	469750638	4496846447	1586638609
2022-03-19	471349925	4498516719	1590199426
2022-03-20	472620295	4501314446	1593119670
2022-03-21	473792440	4505318157	1606271019
2022-03-22	475581266	4509019579	1612001084
2022-03-23	477488358	4513446082	1616220118
2022-03-24	479290155	4517293850	1632441559
2022-03-25	480939633	4519731136	1637517284
2022-03-26	482339261	4523502598	1639986368
2022-03-27	483461715	4528129522	1644258552
2022-03-28	484551727	4536209438	1650207580
2022-03-29	486180552	4544047994	1655190870
2022-03-30	487852682	4550263020	1659389424
2022-03-31	489396590	4568990425	1689306984
2022-04-01	490767544	4570793179	1691797070
2022-04-02	491903873	4571567268	1693587991
2022-04-03	492772864	4575632412	1696891115
2022-04-04	493544367	4578963098	1701550501
2022-04-05	494846471	4581956983	1717276114
2022-04-06	496125079	4584548239	1720570568
2022-04-07	497343959	4590512725	1724067000
2022-04-08	498470925	4592690149	1728562801
2022-04-09	499389835	4595869197	1731369633
2022-04-10	500121771	4604491489	1733886764
2022-04-11	500707529	4608177309	1750996680
2022-04-12	501785705	4611632051	1754671700
2022-04-13	502813979	4613311324	1757859414
2022-04-14	503810145	4615204069	1760900274
2022-04-15	504593175	4616236260	1763109966
2022-04-16	505242891	4616736611	1764518209
2022-04-17	505775659	4618274878	1768927662
2022-04-18	506154721	4623329007	1786189416
2022-04-19	506792467	4625902807	1790202998
2022-04-20	507770214	4627368517	1836434065
2022-04-21	508642658	4629413720	1841441918
2022-04-22	509357129	4631645723	1844594776
2022-04-23	509995895	4633458170	1848153836
2022-04-24	510474414	4636815479	1851086505
2022-04-25	510900369	4638570908	1854522417
2022-04-26	511555080	4645633176	1859014961
2022-04-27	512298077	4650603239	1879574286
2022-04-28	513009360	4653509715	1884715471
2022-04-29	513622767	4657418539	1888460572
2022-04-30	514135098	4659717036	1890322309
2022-05-01	514503784	4663521359	1892418711
2022-05-02	514816507	4664693197	1894249335
2022-05-03	515469274	4666427711	1896303398
2022-05-04	516139881	4667436976	1898530304
2022-05-05	516776195	4670500016	1907037405
2022-05-06	517330626	4672616324	1913441103
2022-05-07	517841572	4674797722	1915095310
2022-05-08	518244020	4678842241	1916444719
2022-05-09	518641418	4680435453	1918236749
2022-05-10	519313155	4682849830	1921293170
2022-05-11	519986662	4685603858	1924646604
2022-05-12	520680785	4688992218	1933756210
2022-05-13	521655743	4691036900	1941486349
2022-05-14	522382709	4692840568	1943631171
2022-05-15	523111848	4696612262	1946581992
2022-05-16	523919104	4697483383	1948671994
2022-05-17	524841269	4698630273	1950587344
2022-05-18	525711197	4700900544	1953951399
2022-05-19	526619229	4702485723	1961924927
2022-05-20	527460264	4704722665	1965651416
2022-05-21	528204178	4706227029	1967214618
2022-05-22	528803604	4712304761	1977775887
2022-05-23	529343588	4713527073	1979682979
2022-05-24	530060735	4717036261	1982751774
2022-05-25	530743912	4718501715	1984630021
2022-05-26	531432538	4721243428	1990896436
2022-05-27	532056720	4723043641	1994584994
2022-05-28	532618878	4724576595	1996684892
2022-05-29	533088845	4726504799	1999192283
2022-05-30	533540527	4727007277	2000532790
2022-05-31	534165327	4728799227	2002709410
2022-06-01	534820751	4731897871	2009222263
2022-06-02	535470262	4732624385	2011114396
2022-06-03	536069762	4734985041	2014642474
2022-06-04	536601722	4736700993	2019338063
2022-06-05	537020857	4741175664	2021203100
2022-06-06	537422217	4742029678	2026330674
2022-06-07	538039245	4743579803	2038488343
2022-06-08	538689533	4746530320	2045303841
2022-06-09	539352350	4748984017	2047610371
2022-06-10	539973371	4750632229	2051240913
2022-06-11	540467320	4752007758	2053534789
2022-06-12	540912100	4753713907	2059106556
2022-06-13	541325363	4755151217	2061564973
2022-06-14	541964853	4756561670	2065699182
2022-06-15	542621685	4758571974	2069734034
2022-06-16	543288766	4762292102	2078705083
2022-06-17	543841302	4764284384	2081597663
2022-06-18	544408717	4766387705	2084294317
2022-06-19	544841007	4778529796	2088216329
2022-06-20	545232179	4779228773	2090503374
2022-06-21	546018683	4780931653	2094115935
2022-06-22	546809875	4782673708	2097065137
2022-06-23	547636403	4785259282	2103126880
2022-06-24	548420157	4786788063	2106341806
2022-06-25	549086575	4788118928	2108269098
2022-06-26	549584636	4804379948	2112356601
2022-06-27	550187246	4806791344	2116982085
2022-06-28	551084511	4810085307	2119454690
2022-06-29	552037041	4813867281	2124284554
2022-06-30	552991440	4815404258	2126636660
2022-07-01	553920854	4816618599	2129070087
2022-07-02	554632730	4817536489	2131126105
2022-07-03	555245275	4823844801	2133218396
2022-07-04	555888131	4824535363	2135980840
2022-07-05	556933557	4825550413	2138667744
2022-07-06	558006295	4826506788	2141105019
2022-07-07	559105848	4830149787	2148049291
2022-07-08	560138961	4831630205	2155680049
2022-07-09	560947084	4831832711	2157161768
2022-07-10	561650024	4838617409	2160317509
2022-07-11	562337054	4839489580	2162958182
2022-07-12	563410673	4840975037	2167527908
2022-07-13	564516202	4842245411	2170418828
2022-07-14	565561071	4844344247	2173431943
2022-07-15	566522322	4845503775	2177169348
2022-07-16	567292684	4845728492	2178312107
2022-07-17	567913182	4845783805	2178646939
2022-07-18	568578653	4847036964	2183415563
